# Supplementary material for: SWEET Transporters and the Potential Functions of These Sequences in Tea (Camellia sinensis)
Source: Front Genet. 2021 Mar 31;12:655843. doi: 10.3389/fgene.2021.655843 (PMC8044585; doi:10.3389/fgene.2021.655843)
Supplement: Supplementary Table 1 — Ka/Ks analysis for duplicated CsSWEETs paralogs. [file Table_1.XLSX]

## Sheet: Sheet1
Segment1	Segment2	Ka	Ks	Ka_Ks
CSS0028613.1	CSS0003069.1	0.134871	0.359149	0.375528
CSS0026264.1	CSS0010858.1	0.303653	1.37599	0.22068
CSS0026264.1	CSS0011593.1	0.24272	1.44639	0.167811
CSS0001069.1	CSS0033641.1	0.00519633	0.010345	0.502304
CSS0028613.1	CSS0039909.1	0.00324676	0.0107916	0.300861
CSS0003069.1	CSS0039909.1	0.137383	0.35968	0.38196
CSS0014422.1	CSS0009453.1	0.480062	2.11582	0.226892
CSS0003324.2	CSS0040201.1	0.150038	0.484661	0.309574
